# Supplementary material for: In Vivo Evolution of Bacterial Resistance in Two Cases of Enterobacter aerogenes Infections during Treatment with Imipenem
Source: PLoS One. 2015 Sep 23;10(9):e0138828. doi: 10.1371/journal.pone.0138828 (PMC4580588; doi:10.1371/journal.pone.0138828)
Supplement: S1 Table — MIC values are expressed in μg/ml. (XLSX) [file pone.0138828.s007.xlsx]

## Sheet: Feuil1
		ATCC13048	ATCC15038	G1	G2	G3	G4	G5	G6	G7	P1	P2	P3	P4	P5
Phenicols	Chloramphenicol	4	2	512	1024	512	512	512	1024	512	16 - 4	1024	512	512	256
	+ PAβN	2	1	128	128	128	128	128	128	128	2	128	125	64	64
	+ NMP	4 - 2	2	256	128	512	128	256	256	256	4	128	125	256	64
Quinolones	Fleroxacin	0.125	0,125 - 0,06	64 - 32	64 - 32	64	64	64	128 - 64	128 - 64	0.125	64	64	64	64
	+ PAβN	0.06	0.06	16	32 - 16	16	16	64 - 32	32	32 - 16	0,06 - 0,03	16	16	16	16
	+ PMBN	0,125 - 0,06	0,125 - 0,06	32	32	32	32	128	32	32	0.125	64 - 32	32	32	32
	Norfloxacin	0.125	0,125 - 0,06	128	128	64	64	128	128	64	0.125	128	64	256	256
	+ PAβN	0.25	0.25	128	128	64	64	128	128	64	0.125	128	64	128	256
	+ NMP	0.06	0.06	32	32	32 - 16	16	32	32	16	0.06	32	16	32	32
	Nalidixic Acid	4 - 2	4	>1024	>1024	>1024	>1024	>1024	>1024	>1024	2	>1024	>1024	>1024	>512
	+ EDTA	2 - 1	4	>1024	>1024	>1024	>1024	>1024	>1024	>1024	2	>1024	>1024	>1024	>512
	+ PAβN	0.5	0.5	256	256	512 - 256	512 - 256	512 - 256	1024 - 256	512 - 256	1 - 0,5	256	512	512 - 256	256
	+ NMP	1	2 - 1	512	1024	>1024	1024	1024	>1024	>1024	1	1024	>1024	>1024	>512
Macrolides	Erythromycin	256	128	256	512	256	256	256	256	256	128	256	128	256	512
	+ PAβN	8 - 4	8	4	16 - 8	16 - 8	16 - 8	32 - 16	8	16 - 8	2	8	8	8	32 - 16
	+ NMP	128	64	32	128	128	128	128	128	128	128	128	128	128	128
Carbapenems	Imipenem	1	0.25	0.5	16	0,5 - 0,25	0.25	16	8	0,5 - 0,25	1	8	0.5	32	16 - 8
	+ PMBN	0,25 - 0,125	0.125	0.25	1 - 0,5	0.125	0.125	8	0.5	0.125	0.125	4 - 2	0,5 - 0,25	4	4 - 2
	Ertapenem	0.25	0,016 - 0,008	0,125 - 0,06	64	0,5 - 0,25	0.25	64	32	0.25	0.125	64 - 32	0.25	128	64 - 32
	+ PMBN	0.25	0.008	0,5 - 0,25	2	0,5 - 0,25	0.5	16 - 8	2 - 1	0.5	0,125 - 0,06	4 - 2	0.5	4	8 - 4
Cephalosporins	Cefepime	0.06	0.03	64	16	2 - 1	2 - 1	32 - 16	16	1	0.125	32	2	64	64 - 32
	+ PMBN	0.06	0,016 - 0,008	8	0.5	1 - 0,5	0.5	4	0.5	0.5	0.06	2	2 - 1	4	2
	Ceftazidime	0,5 - 0,25	0.125	1024	1024	512	512	1024	512	512	0,5 - 0,25	1024	1024	2048	2048
	+ Clavulanate	0.5	0.125	1024	1024	512	512	2048 - 1024	1024	512	0.5	1024	1024	2048	2048
	Cefotaxime	0.06	0,03 - 0,016	32	64	4 - 2	4 - 2	32	64 - 32	4 - 2	0,125 - 0,06	256	16	256	128
Cationic Surfactant	Polymyxin B	1	1 - 0,5	1	1	1	2 - 1	4	2	1	2	1	1	1	1 - 0,5
	+ EDTA	1	0.5	1	1	2 - 1	2 - 1	4	2 - 1	2 - 1	2	1	1	1	1
	Tetracycline	2	0.5	4 - 2	8	8	8	8 - 4	8 - 4	4	4 - 2	8 - 4	4	8 - 4	4
